# Supplementary material for: Serum metabolism alteration behind different etiology, diagnosis, and prognosis of disorders of consciousness
Source: Chin Neurosurg J. 2024 Apr 9;10:12. doi: 10.1186/s41016-024-00365-4 (PMC11003070; doi:10.1186/s41016-024-00365-4)
Supplement: Supplementary file 5 — Additional file 5: Table 1. [file 41016_2024_365_MOESM5_ESM.xlsx]

## Sheet: Sheet1
Additional Table 1.Differencial metabolites between different pathogenesis of DoC
Name	AUC	VIP	FC
enantio-PAF C-16	0.73252	2.66954	0.0115289
LysoPC(16:0)	0.69755	1.87839	0.0655498
LysoPC(16:1(9Z))	0.65909	1.75859	0.0424744
LysoPC(17:0)	0.71678	2.6801	0.00948143
LysoPC(18:0)	0.63462	1.75327	0.0521024
LysoPC(18:1(9Z))	0.73601	2.95301	0.0659628
LysoPC(18:2(9Z,12Z))	0.69406	2.00956	0.0542603
LysoPC(18:3(6Z,9Z,12Z))	0.62762	1.54107	0.138531
LysoPC(20:2(11Z,14Z))	0.78147	3.51983	0.00851814
LysoPC(20:3(5Z,8Z,11Z))	0.66608	2.21709	0.0572882
LysoPC(20:4(5Z,8Z,11Z,14Z))	0.65035	1.9908	0.041565
LysoPC(22:6(4Z,7Z,10Z,13Z,16Z,19Z))	0.68007	2.11001	0.0256659
LysoPE(0:0/18:0)	0.71329	3.07018	0.00873564
LysoPE(18:0/0:0)	0.83392	3.54948	0.0340726
LysoPE(18:2(9Z,12Z)/0:0)	0.69056	1.74575	0.0458337
LysoPE(20:5(5Z,8Z,11Z,14Z,17Z)/0:0)	0.73252	3.43362	0.00787245
LysoPE(22:5(4Z,7Z,10Z,13Z,16Z)/0:0)	0.73601	3.20381	0.0194684
LysoPE(22:6(4Z,7Z,10Z,13Z,16Z,19Z)/0:0)	0.62937	1.04485	0.394844
PC(14:0/0:0)	0.63636	1.73746	0.0809091
PC(17:1(9Z)/0:0)	0.75175	3.41342	0.0114633
PE(16:0/0:0)	0.6486	1.42261	0.15448
PE(18:1(9Z)/0:0)	0.74126	2.85349	0.00395989
PE(20:4(5Z,8Z,11Z,14Z)/0:0)	0.65035	1.43639	0.0439544
PS(16:0/18:0)	0.68531	2.30985	0.308845
LysoSM(d18:1)	0.80245	3.60472	0.0128985
Phytosphingosine-1-P	0.63462	1.27656	0.286575
3-O-Sulfogalactosylceramide (d18:1/18:0)	0.67133	1.61544	0.22077
(3R,7R)-1,3,7-Octanetriol	0.59266	1.00268	0.596309
{2-methoxy-5-[3-oxo-3-(2,4,6-trihydroxyphenyl)propyl]phenyl}oxidanesulfonic acid	0.61538	1.33145	1.62643
Behenic acid	0.67308	1.42345	0.165896
Polyoxyethylene 40 monostearate	0.80944	3.98297	0.0133189
Digitoxigenin 3-[glucosyl-(1->6)-glucosyl-(1->4)-2,6-dideoxyribohexoside]	0.68881	1.33796	0.582529
N-[(3a,5b,7b)-7-hydroxy-24-oxo-3-(sulfooxy)cholan-24-yl]-Glycine	0.65734	1.6516	0.549623
(22E)-1α,3β-Dihydroxychola-5,16,22-trien-24-oic Acid	0.63636	1.37777	0.636417
Furohyperforin	0.69755	1.75171	0.124692
Hericenone D	0.68881	1.10181	0.510508
N-Furfurylformamide	0.94056	7.45413	3.72385e-06
N-Succinyl-L,L-2,6-diaminopimelate	0.71503	1.55289	0.302965
Janthitrem C	0.72378	2.92715	0.00244766
Asn Ile Ser Leu	0.67657	1.18915	1.907
Met Phe Thr Glu Asp	0.75874	2.54835	0.071025
Thr Thr Gln Met Lys	0.66958	1.14651	2.29637
1,4-beta-D-Glucan	0.57168	1.07715	0.666032
N,N-dimethyl-Safingol	0.64685	1.68772	0.395308
Cytochalasin B	0.6486	1.36387	0.139756
10,11-Dihydroxycarbamazepine	0.63287	1.00033	1.60459
Desacetycefapirin	0.85664	7.03776	114729
Lidocaine	0.77098	4.11647	867.578
N4-Acetylsulfamethoxazole	0.70629	2.76787	0.100202
