# Supplementary material for: Serum metabolism alteration behind different etiology, diagnosis, and prognosis of disorders of consciousness
Source: Chin Neurosurg J. 2024 Apr 9;10:12. doi: 10.1186/s41016-024-00365-4 (PMC11003070; doi:10.1186/s41016-024-00365-4)
Supplement: Supplementary file 6 — Additional file 6: Table 2. [file 41016_2024_365_MOESM6_ESM.xlsx]

## Sheet: Sheet1
Additional Table 2.Differencial metabolites between different CRS-R score
Name	AUC	VIP	FC
enantio-PAF C-16	0.65625	1.48299	3.65596
LysoPC(18:1(9Z))	0.69531	2.829	2.36842
LysoPC(18:2(9Z,12Z))	0.69727	2.53186	3.60623
LysoPC(20:4(5Z,8Z,11Z,14Z))	0.58594	1.19591	4.20479
LysoPC(20:5(5Z,8Z,11Z,14Z,17Z))	0.59766	1.37892	1.8294
LysoPC(22:6(4Z,7Z,10Z,13Z,16Z,19Z))	0.61719	1.50271	4.94925
LysoPE(0:0/18:0)	0.69336	2.08474	1.93891
LysoPE(18:0/0:0)	0.78125	3.27009	41.4482
LysoPE(18:2(9Z,12Z)/0:0)	0.61914	1.07803	3.89724
LysoPE(22:5(4Z,7Z,10Z,13Z,16Z)/0:0)	0.68945	1.16164	1.89698
LysoPE(22:6(4Z,7Z,10Z,13Z,16Z,19Z)/0:0)	0.6875	2.20911	5.96979
PE(18:1(9Z)/0:0)	0.7168	2.7041	3.50834
PE(20:4(5Z,8Z,11Z,14Z)/0:0)	0.60547	1.01071	4.03145
3-O-Sulfogalactosylceramide (d18:1/18:0)	0.63477	1.23023	1.9536
LysoSM(d18:1)	0.78906	3.81306	65.2397
(3R,7R)-1,3,7-Octanetriol	0.63672	1.94574	1.96097
Deoxycholic acid 3-glucuronide	0.61328	1.42177	0.21299
Isolimonic acid 16->17-lactone	0.62109	1.21076	3.07553
2-[(6-carboxy-3,4,5-trihydroxyoxan-2-yl)oxy]-3-hydroxybutanedioic acid	0.71484	1.81671	0.475243
D-(+)-Cellobiose	0.73242	1.84418	0.526984
Maltotriose	0.69922	1.89519	0.224731
1α-hydroxy-25,26,27-trinorvitamin D3 24-carboxylic acid	0.86328	4.81561	0.0381495
3,4,5-trihydroxy-6-{3-[2-(3-hydroxy-5-methoxyphenyl)ethyl]phenoxy}oxane-2-carboxylic acid	0.75879	1.77463	5.91986
7-Hydroxyoctanoic acid	0.71289	2.48143	5.78487
N-Furfurylformamide	0.81055	6.06563	53572.4
N-Succinyl-L,L-2,6-diaminopimelate	0.5957	1.18288	0.457134
Thr Thr Gln Met Lys	0.68945	1.94919	0.454121
2-amino-4-({1-[(carboxymethyl)-C-hydroxycarbonimidoyl]-2-{[5,9-dihydroxy-8,8-dimethyl-6-(2-methylpropanoyl)-2-oxo-4-phenyl-2H,8H,9H,10H-pyrano[2,3-h]chromen-10-yl]sulfanyl}ethyl}-C-hydroxycarbonimidoyl)butanoic acid	0.63281	1.04593	0.599702
Janthitrem C	0.66602	1.98498	3.09451
Creatine	0.66797	1.38486	0.540156
Molybdopterin precursor Z	0.70898	1.14197	1.58633
Deoxyuridine	0.66992	1.19174	0.580203
Eicosanoyl-EA	0.68359	2.33031	2.04047
Desacetycefapirin	0.93652	9.45044	7.49081e-06
Isoproturon	0.75586	3.92412	133.209
Lidocaine	0.80859	5.4134	1150.76
Minoxidil	0.67188	1.3169	2.15956
N4-Acetylsulfamethoxazole	0.81055	4.28451	0.0815972
4-ene-Valproic acid	0.69531	1.55682	0.384483
