# Supplementary material for: Serum metabolism alteration behind different etiology, diagnosis, and prognosis of disorders of consciousness
Source: Chin Neurosurg J. 2024 Apr 9;10:12. doi: 10.1186/s41016-024-00365-4 (PMC11003070; doi:10.1186/s41016-024-00365-4)
Supplement: Supplementary file 7 — Additional file 7: Table 3. [file 41016_2024_365_MOESM7_ESM.xlsx]

## Sheet: Sheet1
Additional Table 3.Differencial metabolites between different prognosis of DoC
Name	AUC	VIP	FC
enantio-PAF C-16	0.65	2.17793	0.0989095
LysoPC(16:0)	0.65741	1.76154	0.277701
LysoPC(16:1(9Z))	0.64074	1.50543	0.315262
LysoPC(17:0)	0.7463	3.57104	0.0932559
LysoPC(18:0)	0.68704	1.92386	0.191173
LysoPC(18:1(9Z))	0.66667	1.80785	0.326603
LysoPC(18:2(9Z,12Z))	0.62037	1.17619	0.2464
LysoPC(20:2(11Z,14Z))	0.63148	1.36962	0.497535
LysoPC(20:3(5Z,8Z,11Z))	0.64815	1.75377	0.309174
LysoPC(20:4(5Z,8Z,11Z,14Z))	0.61944	1.65216	0.203382
LysoPC(22:6(4Z,7Z,10Z,13Z,16Z,19Z))	0.60926	1.72295	0.196964
LysoPE(0:0/16:0)	0.62407	1.51206	0.504793
LysoPE(0:0/18:0)	0.61296	1.38874	0.334732
LysoPE(18:0/0:0)	0.8963	4.95737	0.0238069
LysoPE(18:2(9Z,12Z)/0:0)	0.61667	1.37721	0.289249
LysoPE(22:5(4Z,7Z,10Z,13Z,16Z)/0:0)	0.87222	2.58399	0.458074
LysoPE(22:6(4Z,7Z,10Z,13Z,16Z,19Z)/0:0)	0.57778	1.27253	0.167962
PC(17:1(9Z)/0:0)	0.78704	4.54307	0.188814
PE(16:0/0:0)	0.66667	1.93454	0.242947
PE(18:1(9Z)/0:0)	0.68704	1.84748	0.426098
LysoSM(d18:1)	0.79815	4.88562	0.0181509
Phytosphingosine-1-P	0.66111	1.93672	0.634357
(22E)-1α,3β-Dihydroxychola-5,16,22-trien-24-oic Acid	0.70185	1.66278	1.60651
3b-Hydroxy-5-cholenoic acid	0.68519	1.36489	1.61402
Isolimonic acid 16->17-lactone	0.62222	1.25959	0.519501
Behenic acid	0.62963	1.41307	0.302041
Boviquinone 4	0.66852	1.44883	2.00924
1-Kestose	0.62222	1.51789	1.68052
(2-{[3-(3,4-dihydroxy-5-methoxyphenyl)prop-2-enoyl]oxy}ethyl)trimethylazanium	0.70926	1.52154	1.67815
1α-hydroxy-25,26,27-trinorvitamin D3 24-carboxylic acid	0.77778	2.83801	3.97363
7-Hydroxyoctanoic acid	0.70741	3.27962	4.96359
Ergothioneine	0.61111	1.28306	0.623611
Phenylacetylglutamine	0.61111	1.19274	2.04774
Asn Ile Ser Leu	0.67407	1.77648	1.51191
Asparaginyl-Proline	0.62778	1.0873	1.68846
Met Phe Thr Glu Asp	0.87037	3.94251	0.250696
Thr Thr Gln Met Lys	0.66111	1.69532	1.86118
1-Ipomeanol	0.76852	1.86707	1.68721
6-Hydroxyindolelactate	0.82037	4.83397	0.00900523
D-Urobilinogen	0.62037	1.67261	1.75763
N,N-dimethyl-Safingol	0.62593	1.47068	0.293769
γ-CEHC	0.73333	1.76604	1.63675
Eicosanoyl-EA	0.70926	1.36109	0.224963
10,11-Dihydroxycarbamazepine	0.70648	2.12242	0.591271
GANT 61	0.73889	2.57857	1.85367
Lidocaine	0.72963	4.32515	634.52
N4-Acetylsulfamethoxazole	0.71852	3.753	0.0773079
Pseudoecgonine	0.70185	1.17411	0.550135
Scyphostatin A	0.66111	2.22599	0.269404
